# Supplementary material for: The COPEWELL Rubric: A Self-Assessment Toolkit to Strengthen Community Resilience to Disasters
Source: Int J Environ Res Public Health. 2019 Jul 4;16(13):2372. doi: 10.3390/ijerph16132372 (PMC6651431; doi:10.3390/ijerph16132372)
Supplement: Supplementary file 1 [file ijerph-16-02372-s001.zip]

Archive with 15 entries (12 files):
- Figure/
- Figure/Figure S3.docx
- __MACOSX/
- __MACOSX/Figure/
- __MACOSX/Figure/._Figure S3.docx
- Figure/Figure S2.docx
- __MACOSX/Figure/._Figure S2.docx
- Figure/Figure S5.docx
- __MACOSX/Figure/._Figure S5.docx
- Figure/Figure S4.docx
- __MACOSX/Figure/._Figure S4.docx
- Figure/Figure S6.docx
- __MACOSX/Figure/._Figure S6.docx
- Figure/Figure S1.docx
- __MACOSX/Figure/._Figure S1.docx
